# Supplementary material for: Enhancing data transmission in duct air quality monitoring using mesh network strategy for LoRa
Source: PeerJ Comput Sci. 2022 Apr 12;8:e939. doi: 10.7717/peerj-cs.939 (PMC9044258; doi:10.7717/peerj-cs.939)
Supplement: Data S1 [file peerj-cs-08-939-s001.xlsx]

## Sheet: Sce1-L1-T1-2P
Scenario-1, Level-1, Trial-1 (Two Node-Based Network)
Sensor Node Location	Distance Between	Date	Time		Data Packets		Recorded RSSI		PDR
	Sender & Receiver		Start	End	Packet Send	Packet Received
							Max	Min
A	650cm	05.02.2021	15:55:00	16:00:00	23	23	-87	-93	1
B	1300cm	05.02.2021	16:07:00	16:12:00	23	23	-86	-93	1
C	1550cm	05.02.2021	16:20:00	16:25:00	23	23	-84	-88	1
D	1960cm	05.02.2021	16:34:00	16:39:00	23	23	-87	-93	1
E	2250cm	05.02.2021	17:18:00	17:23:00	23	23	-81	-91	1
F	2600cm	05.02.2021	17:29:00	17:34:00	23	23	-83	-89	1
G	2660cm	05.02.2021	17:39:00	17:44:00	23	23	-91	-96	1
H	700cm	05.02.2021	17:49:00	17:54:00	23	23	-62	-77	1
I	2800cm	05.02.2021	17:58:00	18:03:00	23	23	-71	-98	1

## Sheet: Sce1-L1-T2-2P
Scenario-1, Level-1, Trial-2 (Two Node-Based Network)
Sensor Node Location	Distance Between	Date	Time		Data Packets		Recorded RSSI		PDR
	Sender & Receiver		Start	End	Packet Send	Packet Received
							Max	Min
A	650cm	06.02.2021	12:30:00	12:35:00	23	23	-87	-90	1
B	1300cm	06.02.2021	12:37:00	12:42:00	23	23	-85	-91	1
C	1550cm	06.02.2021	12:46:00	12:51:00	23	23	-79	-81	1
D	1960cm	06.02.2021	12:53:00	12:58:00	23	23	-87	-93	1
E	2250cm	06.02.2021	13:02:00	13:07:00	23	23	-83	-91	1
F	2600cm	06.02.2021	13:10:00	13:15:00	23	23	-84	-87	1
G	2660cm	06.02.2021	13:17:00	13:22:00	23	23	-90	-97	1
H	700cm	06.02.2021	13:26:00	13:31:00	23	23	-65	-80	1
I	2800cm	06.02.2021	13:33:00	13:38:00	23	23	-76	-96	1

## Sheet: Sce1-L1-T3-2P
Scenario-1, Level-1, Trial-3 (Two Node-Based Network)
Sensor Node Location	Distance Between	Date	Time		Data Packets		Recorded RSSI		PDR
	Sender & Receiver		Start	End	Packet Send	Packet Received
							Max	Min
A	650cm	07.02.2021	10:28:00	10:33:00	23	23	-89	-97	1
B	1300cm	07.02.2021	10:35:00	10:40AM	23	23	-87	-96	1
C	1550cm	07.02.2021	10:43:00	10:48:00	23	23	-87	-93	1
D	1960cm	07.02.2021	10:51:00	10:56:00	23	23	-88	-97	1
E	2250cm	07.02.2021	10:58:00	11:03:00	23	23	-81	-93	1
F	2600cm	07.02.2021	11:07:00	11:12:00	23	23	-83	-89	1
G	2660cm	07.02.2021	11:15:00	11:20:00	23	23	-82	-86	1
H	700cm	07.02.2021	11:34:00	11:39:00	23	23	-65	-79	1
I	2800cm	07.02.2021	11:43:00	11:48:00	23	23	-75	-96	1

## Sheet: Sce1-L2-T1-2P
Scenario-1, Level-2, Trial-1 (Two Node-Based Network)
Sensor Node Location	Distance Between	Date	Time		Data Packets		Recorded RSSI		PDR
	Sender & Receiver		Start	End	Packet Send	Packet Received
							Max	Min
A	620cm	05.02.2021	18:18:00	18:23:00	23	23	-98	-104	1
B	1280cm	05.02.2021	18:25:00	18:30:00	23	23	-86	-104	1
C	1520cm	05.02.2021	18:32:00	18:37:00	23	22	-100	-104	0.9565
D	1950cm	05.02.2021	18:40:00	18:45:00	23	21	-101	-109	0.913
E	2230cm	05.02.2021	18:48:00	18:53:00	23	17	-104	-108	0.7391
F	2590cm	05.02.2021	18:56:00	19:01:00	23	16	-101	-109	0.6957
G	2640cm	05.02.2021	19:03:00	19:08:00	23	13	-105	-108	0.5652
H	670cm	05.02.2021	19:15:00	19:20:00	23	23	-85	-94	1
I	2790cm	05.02.2021	19:21:00	19:26:00	23	23	-92	-93	1

## Sheet: Sce1-L2-T2-2P
		Scenario-1, Level-2, Trial-2 (Two Node-Based Network)
Sensor Node Location	Distance Between	Date	Time		Data Packets		Recorded RSSI		PDR
	Sender & Receiver		Start	End	Packet Send	Packet Received
							Max	Min
A	620cm	06.02.2021	13:52:00	13:57:00	23	23	-99	-104	1
B	1280cm	06.02.2021	13:59:00	14:04:00	23	23	-90	-104	1
C	1520cm	06.02.2021	14:07:00	14:12:00	23	20	-102	-106	0.8696
D	1950cm	06.02.2021	14:14:00	14:19:00	23	20	-102	-105	0.8696
E	2230cm	06.02.2021	14:23:00	14:28:00	23	19	-102	-109	0.8261
F	2590cm	06.02.2021	14:31:00	14:36:00	23	17	-104	-108	0.7391
G	2640cm	06.02.2021	14:38:00	14:43:00	23	14	-106	-108	0.6087
H	670cm	06.02.2021	14:54:00	14:59:00	23	23	-87	-93	1
I	2790cm	06.02.2021	15:03:00	15:08:00	23	23	-92	-94	1

## Sheet: Sce1-L2-T3-2P 
Scenario-1, Level-2, Trial-3 (Two Node-Based Network)
Sensor Node Location	Distance Between	Date	Time		Data Packets		Recorded RSSI		PDR
	Sender & Receiver		Start	End	Packet Send	Packet Received
							Max	Min
A	620cm	07.02.2021	12:07:00	12:12:00	23	23	-99	-103	1
B	1280cm	07.02.2021	12:16:00	12:21:00	23	23	-92	-104	1
C	1520cm	07.02.2021	12:23:00	12:28:00	23	21	-105	-108	0.913
D	1950cm	07.02.2021	12:31:00	12:36:00	23	20	-100	-107	0.8696
E	2230cm	07.02.2021	12:40:00	12:45:00	23	17	-103	-110	0.7391
F	2590cm	07.02.2021	12:49:00	12:54:00	23	15	-106	-108	0.6522
G	2640cm	07.02.2021	12:58:00	13:03:00	23	14	-102	-107	0.6087
H	670cm	07.02.2021	13:14:00	13:19:00	23	23	-85	-93	1
I	2790cm	07.02.2021	13:23:00	13:28:00	23	23	-91	-94	1

## Sheet: Sce1-L3-T1-2P 
Scenario-1, Level-2, Overall Result (Two Node-Based Network)
Sensor Node Location	Distance Between	Data Packets		Recorded RSSI		PDR
	Sender & Receiver	Packet Send	Packet Received
				Max	Min
A	620cm	69	69	-98	-104	1
B	1280cm	69	69	-86	-104	1
C	1520cm	69	63	-100	-108	0.913
D	1950cm	69	61	-100	-109	0.884
E	2230cm	69	53	-102	-110	0.7681
F	2590cm	69	48	-101	-109	0.6957
G	2640cm	69	41	-102	-108	0.5942
H	670cm	69	69	-85	-94	1
I	2790cm	69	69	-91	-94	1

## Sheet: Sce1-L3-T2-2P 
Scenario-1, Level-3, Trial-2 (Two Node-Based Network)
Sensor Node Location	Distance Between	Date	Time		Data Packets		Recorded RSSI		PDR
	Sender & Receiver		Start	End	Packet Send	Packet Received
							Max	Min
A	850cm	06.02.2021	15:21:00	15:26:00	23	18	-103	-108	0.7826
B	1400cm	06.02.2021	15:29:00	15:34:00	23	10	-106	-108	0.4348
C	1650cm	06.02.2021	15:37:00	15:42:00	23	12	-106	-108	0.5217
D	2050cm	06.02.2021	15:44:00	15:49:00	23	9	-105	-107	39.13
E	2350cm	06.02.2021	15:51:00	15:56:00	23	14	-106	-108	0.6087
F	2700cm	06.02.2021	15:59:00	16:04:00	23	10	-105	-109	0.4348
G	2750cm	06.02.2021	16:08:00	16:13:00	23	13	-105	-108	0.5652
H	900cm	06.02.2021	16:28:00	16:33:00	23	23	-97	-103	1
I	2900cm	06.02.2021	16:37:00	16:42:00	23	17	-100	-106	0.7391

## Sheet: Sce1-L3-T3-2P 
Scenario-1, Level-3, Trial-3 (Two Node-Based Network)
Sensor Node Location	Distance Between	Date	Time		Data Packets		Recorded RSSI		PDR
	Sender & Receiver		Start	End	Packet Send	Packet Received
							Max	Min
A	850cm	07.02.2021	14:41:00	14:46:00	23	18	-104	-108	0.7826
B	1400cm	07.02.2021	14:48:00	14:53:00	23	12	-105	-108	0.5217
C	1650cm	07.02.2021	14:57:00	15:02:00	23	14	-105	-110	0.6087
D	2050cm	07.02.2021	15:05:00	15:10:00	23	10	-106	-109	0.4348
E	2350cm	07.02.2021	15:13:00	15:18:00	23	14	-106	-110	0.6087
F	2700cm	07.02.2021	15:22:00	15:27:00	23	10	-107	-110	0.4348
G	2750cm	07.02.2021	15:30:00	15:35:00	23	12	-106	-108	0.5217
H	900cm	07.02.2021	15:47:00	15:52:00	23	23	-99	-105	1
I	2900cm	07.02.2021	15:54:00	15:59:00	23	15	-103	-108	0.6522

## Sheet: Sce2-L2-T1-M 
Scenario-2, Level-2, Trial-1 (Mesh Topology)
Sensor Node Location	Distance Between	Date	Time		Data Packets		Recorded RSSI		PDR
	Sender & Receiver		Start	End	Packet Send	Packet Received
							Max	Min
A	620cm	07.02.2021	16:30:00	16:35:00	23	23	-83	-90	1
B	1280am	07.02.2021	16:37:00	16:42:00	23	23	-85	-89	1
C	1520cm	07.02.2021	16:46:00	16:51:00	23	23	-91	-94	1
D	1950cm	07.02.2021	16:56:00	17:01:00	23	23	-86	-94	1
E	2230cm	07.02.2021	17:04:00	17:09:00	23	23	-85	-90	1
F	2590cm	07.02.2021	17:13:00	17:18:00	23	23	-86	-88	1
G	2640cm	07.02.2021	17:24:00	17:29:00	23	23	-87	-92	1
H	670cm	07.02.2021	17:32:00	17:37:00	23	23	-80	-86	1
I	2790cm	07.02.2021	17:40:00	17:45:00	23	23	-82	-90	1

[truncated: 11 more sheets: Sce2-L2-T2-M , Sce2-L2-T3-M , Sce2-L3-T1-M, Sce2-L3-T2-M, Sce2-L3-T3-M, Sce3-T1-2P, Sce3-T2-2P, Sce3-T3-2P, Sce4-T1-M, Sce4-T2-M, Sce4-T3-M]
